# Supplementary material for: A Gene Regulatory Network for Root Epidermis Cell Differentiation in Arabidopsis
Source: PLoS Genet. 2012 Jan 12;8(1):e1002446. doi: 10.1371/journal.pgen.1002446 (PMC3257299; doi:10.1371/journal.pgen.1002446)
Supplement: Table S5 — Genes significantly affected by mutations in downstream root epidermal genes. (XLSX) [file pgen.1002446.s013.xlsx]

## Sheet: Sheet1
Table S5. Genes Significantly Affected by Mutations in Downstream Root Epidermal Genes.
bhlh66				cobl9				cow1				csld3				ire1				lrx1				mrh1				mrh2				mrh3				myc1				rhd2
Root Hair Genes Repressed	Root Hair Genes Induced	Non-Hair Genes Repressed	Non-Hair Genes Induced	Root Hair Genes Repressed	Root Hair Genes Induced	Non-Hair Genes Repressed	Non-Hair Genes Induced	Root Hair Genes Repressed	Root Hair Genes Induced	Non-Hair Genes Repressed	Non-Hair Genes Induced	Root Hair Genes Repressed	Root Hair Genes Induced	Non-Hair Genes Repressed	Non-Hair Genes Induced	Root Hair Genes Repressed	Root Hair Genes Induced	Non-Hair Genes Repressed	Non-Hair Genes Induced	Root Hair Genes Repressed	Root Hair Genes Induced	Non-Hair Genes Repressed	Non-Hair Genes Induced	Root Hair Genes Repressed	Root Hair Genes Induced	Non-Hair Genes Repressed	Non-Hair Genes Induced	Root Hair Genes Repressed	Root Hair Genes Induced	Non-Hair Genes Repressed	Non-Hair Genes Induced	Root Hair Genes Repressed	Root Hair Genes Induced	Non-Hair Genes Repressed	Non-Hair Genes Induced	Root Hair Genes Repressed	Root Hair Genes Induced	Non-Hair Genes Repressed	Non-Hair Genes Induced	Root Hair Genes Repressed	Root Hair Genes Induced	Non-Hair Genes Repressed	Non-Hair Genes Induced
AT4G28850		AT1G32870	AT1G52400	AT1G33700	AT1G07795	AT1G06550	AT1G25460	AT1G34510	AT1G07795		AT1G52400	AT1G04700		AT1G10550	AT1G18250	AT1G34510		AT1G10550	AT2G35585	AT1G12040		AT1G10550	AT1G52400	AT4G28850		AT1G10550	AT1G52400	AT3G54870			AT5G47550	AT1G16440	AT4G22640	AT1G10550	AT1G52400	AT4G00480	AT1G65180	AT1G10550	AT1G52400	AT1G33700	AT2G18690	AT1G10550	AT1G25460
AT5G22410		AT3G54140	AT5G16030	AT1G34330	AT4G14980	AT1G10550	AT3G19320	AT4G34580	AT1G48640		AT2G42060	AT1G12560		AT1G65310	AT1G25460	AT2G20520		AT3G54400	AT2G41380	AT1G34330		AT2G45220	AT3G16800									AT1G34330		AT3G54400	AT1G69930	AT4G28850	AT2G17590	AT3G54140	AT2G35585	AT1G34330			AT1G69930
		AT3G54400	AT5G40960	AT1G34510		AT1G32870	AT5G16030		AT1G65180		AT3G19320	AT1G12950		AT2G41380	AT1G52400	AT4G28850		AT5G66590	AT3G16800	AT1G34510		AT5G66590										AT1G34510			AT2G35585		AT2G37440	AT3G54400	AT5G16030	AT1G34510			AT3G16800
		AT5G10520	AT5G47550	AT1G34760		AT2G41380			AT2G39690		AT3G28910	AT1G15040		AT3G01930	AT3G29410	AT5G22410			AT5G47550	AT1G79860												AT1G62980			AT3G16800		AT2G39690	AT5G10520	AT5G40960	AT1G34760			AT5G47550
				AT2G20520		AT2G45220			AT4G14980		AT5G47550	AT1G16440		AT3G28910	AT4G22280	AT5G49080				AT2G20520												AT1G63450			AT3G29410		AT3G56000			AT2G20520
				AT3G60330		AT5G10520			AT4G22640			AT1G22500		AT3G54140	AT5G11020	AT5G57530				AT2G45750												AT1G69240			AT5G40960		AT4G25160			AT2G39690
				AT4G25220								AT1G30850		AT5G10520	AT5G16030	AT5G57540				AT4G25220												AT1G79860			AT5G46670					AT2G46860
				AT4G25790								AT1G30870			AT5G40960	AT5G62310				AT4G25790												AT2G02630			AT5G47550					AT4G13390
				AT4G28850								AT1G33700			AT5G46670					AT4G28850												AT2G17590			AT5G63590					AT4G25220
				AT5G22410								AT1G34330								AT5G22410												AT2G20520								AT4G25790
				AT5G49270								AT1G34510								AT5G49080												AT2G39690								AT4G28850
				AT5G57530								AT1G34760								AT5G57530												AT2G40010								AT4G33730
				AT5G57540								AT1G35330								AT5G57540												AT2G46860								AT4G40090
												AT1G55020																				AT3G49960								AT5G22410
												AT1G62980																				AT3G54040								AT5G49080
												AT1G63930																				AT4G02270								AT5G57530
												AT1G71530																				AT4G13390								AT5G57540
												AT1G73860																				AT4G20480
												AT1G79860																				AT4G25220
												AT2G03720																				AT4G25790
												AT2G05160																				AT4G28850
												AT2G17590																				AT4G33730
												AT2G18690																				AT5G22410
												AT2G20520																				AT5G40860
												AT2G21850																				AT5G49080
												AT2G34910																				AT5G57530
												AT2G39690																				AT5G57540
												AT2G45750																				AT5G61350
												AT2G45890
												AT2G46860
												AT2G48080
												AT3G07070
												AT3G10710
												AT3G15760
												AT3G46760
												AT3G47340
												AT3G49960
												AT3G54040
												AT3G54580
												AT3G54870
												AT3G60330
												AT4G02270
												AT4G03330
												AT4G07960
												AT4G13390
												AT4G16190
												AT4G18640
												AT4G19680
												AT4G25220
												AT4G25790
												AT4G25820
												AT4G28850
												AT4G29180
												AT4G31250
												AT4G33730
												AT4G34580
												AT4G40090
												AT5G05400
												AT5G07080
												AT5G13150
												AT5G19800
												AT5G22410
												AT5G49080
												AT5G57530
												AT5G57540
												AT5G58010
												AT5G61350
												AT5G61550
												AT5G62310
												AT5G67400
