# Supplementary material for: A Gene Regulatory Network for Root Epidermis Cell Differentiation in Arabidopsis
Source: PLoS Genet. 2012 Jan 12;8(1):e1002446. doi: 10.1371/journal.pgen.1002446 (PMC3257299; doi:10.1371/journal.pgen.1002446)
Supplement: Table S8 — Composition of gene clusters in the root epidermal network. (XLSX) [file pgen.1002446.s016.xlsx]

## Sheet: Sheet1
Table S8. Composition of Gene Clusters in the Root Epidermal Network in Figure 8.
Cluster A	Cluster B	Cluster C	Cluster D	Cluster E	Cluster F	Cluster G	Cluster H	Cluster I	Cluster J	Cluster K	Cluster L	Cluster M	Cluster N
ICE1	AT1G10550	MYB30	AT1G69930	AT2G04680	AT1G07795	AT1G22570	AT1G01750	AT1G12040	AT1G65180	AT1G14685	AT1G16260	AT1G16360	AT1G34510
TRY	AT1G29050	AT1G06550	AT3G54140	AT2G17590	AT1G15040	AT1G34760	AT1G03550	AT1G18940	AT2G01090	AT1G15880	AT1G55020	AT1G66460	AT2G20520
TTG2	AT1G65310	AT1G74100	AT4G34590	AT2G22560	AT1G22500	AT2G29740	AT1G04700	AT1G35330	AT2G02630	AT2G24260	AT2G18690	AT1G69930	AT4G28850
AT1G16360	AT1G66460	AT2G24180	AT5G10520	AT2G40010	AT1G30990	AT4G16350	AT1G09170	AT1G54970	AT4G14980	AT3G15760	AT3G23190	AT2G24180	AT5G22410
AT1G18250	AT2G32280	AT2G35585			AT1G34330	AT5G01610	AT1G12560	AT1G62980	AT4G20480	AT5G40510	AT4G12330	AT2G35585	AT5G57530
AT1G25450	AT3G04940	AT2G41380			AT1G48640	AT5G07080	AT1G12950	AT1G70460			AT4G14610	AT2G41380	AT5G57540
AT1G25460	AT3G19320	AT2G42060			AT1G50890	AT5G19800	AT1G16440	AT2G45750			AT4G15390	AT2G45220
AT1G26770	AT3G49220	AT2G45220			AT1G53680	AT5G49080	AT1G27740	AT3G03520			AT5G46250	AT3G16800
AT1G27950	AT3G61820	AT3G01930			AT2G01540		AT1G30850	AT3G10710				AT3G19320
AT1G52400	AT4G26320	AT3G16800			AT2G05160		AT1G30870	AT3G54040				AT3G28910
AT1G72970	AT5G11020	AT4G17215			AT2G18450		AT1G33700	AT3G54580				AT3G29410
AT2G26870		AT5G16030			AT2G21850		AT1G35670	AT3G60330				AT4G26320
AT3G54400		AT5G40960			AT2G28440		AT1G48930	AT3G62680				AT5G10520
AT4G17970		AT5G45800			AT2G37440		AT1G52660	AT4G00680				AT5G40960
AT4G22280		AT5G54840			AT3G07880		AT1G63450	AT4G02270				AT5G46670
AT4G32460		AT5G63590			AT3G56000		AT1G63930	AT4G13390				AT5G63590
AT5G46670					AT4G02390		AT1G69240	AT4G18640
AT5G47550					AT4G31250		AT1G73860	AT4G19680
AT5G66590							AT1G79320	AT4G25220
							AT1G79860	AT4G25790
							AT2G03720	AT4G25820
							AT2G34910	AT4G29180
							AT2G37670	AT4G29800
							AT2G39690	AT4G33730
							AT2G41970	AT4G34580
							AT2G45890	AT4G40090
							AT2G46860	AT5G04960
							AT2G47540	AT5G06640
							AT3G05170	AT5G35190
							AT3G07070	AT5G40860
							AT3G12540	AT5G58010
							AT3G13782	AT5G61650
							AT3G46760	AT5G67400
							AT3G49960
							AT3G54870
							AT4G03330
							AT4G07960
							AT4G09990
							AT4G24580
							AT4G25160
							AT4G26770
							AT4G27290
							AT4G30560
							AT5G05500
							AT5G13150
							AT5G13990
							AT5G15890
							AT5G23030
							AT5G24310
							AT5G49270
							AT5G61350
							AT5G61550
							AT5G62310
							AT5G65090
							AT5G65160
