# Supplementary material for: A Gene Regulatory Network for Root Epidermis Cell Differentiation in Arabidopsis
Source: PLoS Genet. 2012 Jan 12;8(1):e1002446. doi: 10.1371/journal.pgen.1002446 (PMC3257299; doi:10.1371/journal.pgen.1002446)
Supplement: Table S10 — Overlap in gene lists identified in this study and other microarray studies. (A) Overlap with Won et al List [52]. (B) Overlap with the Yi et al List [66]. (C) Overlap with Jones et al List [67]. (D) Overlap with Deal et al List [68]. (E) Overlap with Brady et al List [64]. (XLSX) [file pgen.1002446.s018.xlsx]

## Sheet: 208 vs. Won et al.
Table S10A. Overlap in Gene Lists Identified in This Study and Won et al.
This Study (a)	Won et al. (b)	In common (c)
AT1G01380	AT1G05990	AT1G12040
AT1G01750	AT1G51880	AT1G12560
AT1G03550	AT1G62440	AT1G12950
AT1G04700	AT4G22080	AT1G16440
AT1G05630	AT4G38390	AT1G30850
AT1G06550		AT1G34760
AT1G07795		AT1G54970
AT1G09170		AT1G62980
AT1G10550		AT1G63450
AT1G14685		AT1G69240
AT1G15040		AT1G70460
AT1G15880		AT2G45890
AT1G16260		AT3G10710
AT1G16360		AT3G62680
AT1G18250		AT4G02270
AT1G18940		AT4G25220
AT1G22500		AT4G29180
AT1G22570		AT5G22410
AT1G25450		AT5G67400
AT1G25460
AT1G26770
AT1G27740
AT1G27950
AT1G29050
AT1G30870
AT1G30990
AT1G32870
AT1G33700
AT1G34330
AT1G34510
AT1G35330
AT1G35670
AT1G48640
AT1G48930
AT1G50890
AT1G52400
AT1G52660
AT1G53680
AT1G55020
AT1G63930
AT1G65180
AT1G65310
AT1G66460
AT1G66470
AT1G69930
AT1G71530
AT1G72970
AT1G73860
AT1G74100
AT1G79320
AT1G79840
AT1G79860
AT2G01090
AT2G01540
AT2G02630
AT2G03720
AT2G04680
AT2G05160
AT2G17590
AT2G18450
AT2G18690
AT2G20520
AT2G21850
AT2G22560
AT2G24180
AT2G24260
AT2G26870
AT2G28440
AT2G29740
AT2G32280
AT2G34910
AT2G35585
AT2G37260
AT2G37440
AT2G37670
AT2G39690
AT2G40010
AT2G41380
AT2G41970
AT2G42060
AT2G45220
AT2G45750
AT2G46860
AT2G47540
AT2G48080
AT3G01930
AT3G03520
AT3G04940
AT3G05170
AT3G07070
AT3G07880
AT3G12540
AT3G13782
AT3G15760
AT3G16800
AT3G19320
AT3G23190
AT3G26744
AT3G28910
AT3G29410
AT3G46760
AT3G47340
AT3G49220
AT3G49960
AT3G54040
AT3G54140
AT3G54400
AT3G54580
AT3G54870
AT3G56000
AT3G60330
AT3G61820
AT4G00480
AT4G00680
AT4G02390
AT4G03330
AT4G07960
AT4G09990
AT4G12330
AT4G13390
AT4G14610
AT4G14980
AT4G15390
AT4G16190
AT4G16350
AT4G17215
AT4G17970
AT4G18640
AT4G19680
AT4G20480
AT4G22280
AT4G22640
AT4G24580
AT4G25160
AT4G25790
AT4G25820
AT4G26320
AT4G26770
AT4G27290
AT4G28850
AT4G29800
AT4G30560
AT4G31250
AT4G32460
AT4G33730
AT4G34580
AT4G34590
AT4G40090
AT5G01610
AT5G04960
AT5G05400
AT5G05500
AT5G06640
AT5G07080
AT5G10520
AT5G11020
AT5G13150
AT5G13990
AT5G15890
AT5G15950
AT5G16030
AT5G16900
AT5G19800
AT5G23030
AT5G24140
AT5G24310
AT5G35190
AT5G40510
AT5G40860
AT5G40960
AT5G45800
AT5G46250
AT5G46670
AT5G47550
AT5G49080
AT5G49270
AT5G53200
AT5G54840
AT5G57530
AT5G57540
AT5G58010
AT5G61350
AT5G61550
AT5G61650
AT5G62310
AT5G63590
AT5G65090
AT5G65160
AT5G66590

## Sheet: 208 vs. Yi et al.
Table S10B. Overlap in Gene Lists Identified in This Study and Yi et al.
This Study (a)	Yi et al. (b)	In common (c)
AT1G01380	AT1G05240	AT1G12560
AT1G01750	AT1G05340	AT1G30850
AT1G03550	AT1G14950	AT1G30870
AT1G04700	AT1G16370	AT1G34330
AT1G05630	AT1G17180	AT1G34510
AT1G06550	AT1G21130	AT1G34760
AT1G07795	AT1G22880	AT1G35330
AT1G09170	AT1G24030	AT1G54970
AT1G10550	AT1G25240	AT1G62980
AT1G12040	AT1G26250	AT2G03720
AT1G12950	AT1G26420	AT2G20520
AT1G14685	AT1G31750	AT2G39690
AT1G15040	AT1G34540	AT2G46860
AT1G15880	AT1G51880	AT3G07070
AT1G16260	AT1G59850	AT3G10710
AT1G16360	AT1G61080	AT3G12540
AT1G16440	AT1G63600	AT3G62680
AT1G18250	AT2G02990	AT4G00680
AT1G18940	AT2G03980	AT4G02270
AT1G22500	AT2G21880	AT4G03330
AT1G22570	AT2G25240	AT4G13390
AT1G25450	AT2G29450	AT4G19680
AT1G25460	AT2G38500	AT4G25220
AT1G26770	AT3G01175	AT4G25790
AT1G27740	AT3G02240	AT4G25820
AT1G27950	AT3G53150	AT4G28850
AT1G29050	AT3G60280	AT4G34580
AT1G30990	AT3G63380	AT4G40090
AT1G32870	AT4G01820	AT5G06640
AT1G33700	AT4G04900	AT5G19800
AT1G35670	AT4G08410	AT5G22410
AT1G48640	AT4G22080	AT5G23030
AT1G48930	AT4G30320	AT5G40860
AT1G50890	AT5G03640	AT5G57530
AT1G52400	AT5G07450	AT5G57540
AT1G52660	AT5G18910	AT5G61350
AT1G53680	AT5G19790	AT5G61550
AT1G55020	AT5G24880	AT5G61650
AT1G63450	AT5G26080	AT5G67400
AT1G63930	AT5G41730
AT1G65180	AT5G43580
AT1G65310	AT5G49700
AT1G66460	AT5G51270
AT1G66470	AT5G51870
AT1G69240
AT1G69930
AT1G70460
AT1G71530
AT1G72970
AT1G73860
AT1G74100
AT1G79320
AT1G79840
AT1G79860
AT2G01090
AT2G01540
AT2G02630
AT2G04680
AT2G05160
AT2G17590
AT2G18450
AT2G18690
AT2G21850
AT2G22560
AT2G24180
AT2G24260
AT2G26870
AT2G28440
AT2G29740
AT2G32280
AT2G34910
AT2G35585
AT2G37260
AT2G37440
AT2G37670
AT2G40010
AT2G41380
AT2G41970
AT2G42060
AT2G45220
AT2G45750
AT2G45890
AT2G47540
AT2G48080
AT3G01930
AT3G03520
AT3G04940
AT3G05170
AT3G07880
AT3G13782
AT3G15760
AT3G16800
AT3G19320
AT3G23190
AT3G26744
AT3G28910
AT3G29410
AT3G46760
AT3G47340
AT3G49220
AT3G49960
AT3G54040
AT3G54140
AT3G54400
AT3G54580
AT3G54870
AT3G56000
AT3G60330
AT3G61820
AT4G00480
AT4G02390
AT4G07960
AT4G09990
AT4G12330
AT4G14610
AT4G14980
AT4G15390
AT4G16190
AT4G16350
AT4G17215
AT4G17970
AT4G18640
AT4G20480
AT4G22280
AT4G22640
AT4G24580
AT4G25160
AT4G26320
AT4G26770
AT4G27290
AT4G29180
AT4G29800
AT4G30560
AT4G31250
AT4G32460
AT4G33730
AT4G34590
AT5G01610
AT5G04960
AT5G05400
AT5G05500
AT5G07080
AT5G10520
AT5G11020
AT5G13150
AT5G13990
AT5G15890
AT5G15950
AT5G16030
AT5G16900
AT5G24140
AT5G24310
AT5G35190
AT5G40510
AT5G40960
AT5G45800
AT5G46250
AT5G46670
AT5G47550
AT5G49080
AT5G49270
AT5G53200
AT5G54840
AT5G58010
AT5G62310
AT5G63590
AT5G65090
AT5G65160
AT5G66590

## Sheet: 208 vs. Jones et al.
Table S10C. Overlap in Gene Lists Identified in This Study and Jones et al.
This Study (a)	Jones et al. (b)	In common (c)
AT1G01380	AT1G01340	AT1G01750
AT1G03550	AT1G01440	AT1G09170
AT1G04700	AT1G01660	AT1G12040
AT1G05630	AT1G01780	AT1G12560
AT1G06550	AT1G02570	AT1G18940
AT1G07795	AT1G03660	AT1G30850
AT1G10550	AT1G04160	AT1G33700
AT1G12950	AT1G04990	AT1G34510
AT1G14685	AT1G05250	AT1G34760
AT1G15040	AT1G05340	AT1G35670
AT1G15880	AT1G05810	AT1G48640
AT1G16260	AT1G05960	AT1G48930
AT1G16360	AT1G05990	AT1G53680
AT1G16440	AT1G06840	AT1G54970
AT1G18250	AT1G07610	AT1G62980
AT1G22500	AT1G08190	AT1G65180
AT1G22570	AT1G08770	AT1G70460
AT1G25450	AT1G08780	AT1G71530
AT1G25460	AT1G10020	AT2G03720
AT1G26770	AT1G10050	AT2G05160
AT1G27740	AT1G10080	AT2G17590
AT1G27950	AT1G10200	AT2G18450
AT1G29050	AT1G11160	AT2G20520
AT1G30870	AT1G11660	AT2G41970
AT1G30990	AT1G12360	AT2G42060
AT1G32870	AT1G12370	AT2G46860
AT1G34330	AT1G12470	AT3G07070
AT1G35330	AT1G12680	AT3G07880
AT1G50890	AT1G12750	AT3G10710
AT1G52400	AT1G12810	AT3G12540
AT1G52660	AT1G13950	AT3G23190
AT1G55020	AT1G13960	AT3G54580
AT1G63450	AT1G13970	AT3G54870
AT1G63930	AT1G14780	AT3G56000
AT1G65310	AT1G15100	AT3G60330
AT1G66460	AT1G15110	AT3G62680
AT1G66470	AT1G15490	AT4G00680
AT1G69240	AT1G16170	AT4G02270
AT1G69930	AT1G16420	AT4G02390
AT1G72970	AT1G17090	AT4G03330
AT1G73860	AT1G17340	AT4G13390
AT1G74100	AT1G18180	AT4G16350
AT1G79320	AT1G18470	AT4G18640
AT1G79840	AT1G18740	AT4G19680
AT1G79860	AT1G19110	AT4G22640
AT2G01090	AT1G20090	AT4G25220
AT2G01540	AT1G20440	AT4G25790
AT2G02630	AT1G20880	AT4G25820
AT2G04680	AT1G22050	AT4G26770
AT2G18690	AT1G22335	AT4G28850
AT2G21850	AT1G22530	AT4G29180
AT2G22560	AT1G22540	AT4G30560
AT2G24180	AT1G23020	AT4G31250
AT2G24260	AT1G23480	AT4G33730
AT2G26870	AT1G23760	AT4G40090
AT2G28440	AT1G24340	AT5G01610
AT2G29740	AT1G24350	AT5G04960
AT2G32280	AT1G26250	AT5G05400
AT2G34910	AT1G26300	AT5G05500
AT2G35585	AT1G26970	AT5G06640
AT2G37260	AT1G27200	AT5G13150
AT2G37440	AT1G27210	AT5G16900
AT2G37670	AT1G28100	AT5G19800
AT2G39690	AT1G29020	AT5G22410
AT2G40010	AT1G29230	AT5G23030
AT2G41380	AT1G30690	AT5G35190
AT2G45220	AT1G30900	AT5G40510
AT2G45750	AT1G32100	AT5G40860
AT2G45890	AT1G32950	AT5G46250
AT2G47540	AT1G33870	AT5G49080
AT2G48080	AT1G33890	AT5G57530
AT3G01930	AT1G34000	AT5G57540
AT3G03520	AT1G34540	AT5G58010
AT3G04940	AT1G34750	AT5G61350
AT3G05170	AT1G43020	AT5G61650
AT3G13782	AT1G44170	AT5G62310
AT3G15760	AT1G45145	AT5G65090
AT3G16800	AT1G47530	AT5G65160
AT3G19320	AT1G47740	AT5G67400
AT3G26744	AT1G48240
AT3G28910	AT1G49030
AT3G29410	AT1G49100
AT3G46760	AT1G49320
AT3G47340	AT1G50390
AT3G49220	AT1G50630
AT3G49960	AT1G50930
AT3G54040	AT1G51200
AT3G54140	AT1G51880
AT3G54400	AT1G52080
AT3G61820	AT1G52240
AT4G00480	AT1G52250
AT4G07960	AT1G53400
AT4G09990	AT1G53590
AT4G12330	AT1G53760
AT4G14610	AT1G54450
AT4G14980	AT1G55290
AT4G15390	AT1G55640
AT4G16190	AT1G57570
AT4G17215	AT1G57680
AT4G17970	AT1G59725
AT4G20480	AT1G60810
AT4G22280	AT1G61080
AT4G24580	AT1G61950
AT4G25160	AT1G62045
AT4G26320	AT1G62320
AT4G27290	AT1G62480
AT4G29800	AT1G62570
AT4G32460	AT1G62770
AT4G34580	AT1G63220
AT4G34590	AT1G63600
AT5G07080	AT1G64210
AT5G10520	AT1G64400
AT5G11020	AT1G64460
AT5G13990	AT1G64480
AT5G15890	AT1G64740
AT5G15950	AT1G65610
AT5G16030	AT1G66540
AT5G24140	AT1G68820
AT5G24310	AT1G68940
AT5G40960	AT1G69640
AT5G45800	AT1G69810
AT5G46670	AT1G69990
AT5G47550	AT1G70450
AT5G49270	AT1G71090
AT5G53200	AT1G71780
AT5G54840	AT1G72700
AT5G61550	AT1G73480
AT5G63590	AT1G74790
AT5G66590	AT1G75440
	AT1G75540
	AT1G75620
	AT1G75750
	AT1G78260
	AT1G79270
	AT1G79330
	AT1G79340
	AT1G79510
	AT1G80230
	AT1G80690
	AT2G01910
	AT2G02050
	AT2G02250
	AT2G02680
	AT2G03220
	AT2G03260
	AT2G04080
	AT2G04780
	AT2G16380
	AT2G17030
	AT2G18730
	AT2G19450
	AT2G19760
	AT2G19830
	AT2G19880
	AT2G20760
	AT2G21540
	AT2G21880
	AT2G23620
	AT2G24610
	AT2G24980
	AT2G25090
	AT2G25150
	AT2G25240
	AT2G25620
	AT2G25950
	AT2G26410
	AT2G26830
	AT2G27080
	AT2G27440
	AT2G27600
	AT2G28430
	AT2G28990
	AT2G30330
	AT2G30930
	AT2G31090
	AT2G31260
	AT2G31570
	AT2G32930
	AT2G33460
	AT2G34330
	AT2G35000
	AT2G35020
	AT2G35730
	AT2G35736
	AT2G35890
	AT2G36410
	AT2G36810
	AT2G37490
	AT2G37820
	AT2G38020
	AT2G38100
	AT2G38320
	AT2G38480
	AT2G38740
	AT2G39050
	AT2G39510
	AT2G39530
	AT2G39570
	AT2G39770
	AT2G39900
	AT2G40150
	AT2G40420
	AT2G40620
	AT2G40800
	AT2G41160
	AT2G44110
	AT2G44450
	AT2G44770
	AT2G46170
	AT2G46900
	AT2G47500
	AT2G47700
	AT3G01100
	AT3G01520
	AT3G01640
	AT3G01730
	AT3G01810
	AT3G02880
	AT3G03570
	AT3G04060
	AT3G04810
	AT3G05490
	AT3G05580
	AT3G05690
	AT3G05850
	AT3G05890
	AT3G05990
	AT3G06370
	AT3G06420
	AT3G06780
	AT3G07340
	AT3G07360
	AT3G07490
	AT3G08510
	AT3G08630
	AT3G08850
	AT3G09240
	AT3G09740
	AT3G10300
	AT3G10910
	AT3G11730
	AT3G11800
	AT3G12040
	AT3G12110
	AT3G13380
	AT3G13720
	AT3G14470
	AT3G14595
	AT3G15020
	AT3G15160
	AT3G15430
	AT3G15620
	AT3G16220
	AT3G16350
	AT3G16690
	AT3G17130
	AT3G17440
	AT3G17600
	AT3G17780
	AT3G17920
	AT3G17990
	AT3G18040
	AT3G18450
	AT3G19340
	AT3G19460
	AT3G20290
	AT3G20410
	AT3G20460
	AT3G20570
	AT3G20850
	AT3G21180
	AT3G23170
	AT3G23805
	AT3G23870
	AT3G25250
	AT3G26360
	AT3G26700
	AT3G27470
	AT3G28715
	AT3G29180
	AT3G43220
	AT3G45070
	AT3G45240
	AT3G45700
	AT3G46240
	AT3G46340
	AT3G46370
	AT3G46810
	AT3G46930
	AT3G47740
	AT3G47940
	AT3G48020
	AT3G48880
	AT3G48940
	AT3G49370
	AT3G49650
	AT3G49840
	AT3G49860
	AT3G50600
	AT3G50830
	AT3G51330
	AT3G51360
	AT3G51470
	AT3G51570
	AT3G51630
	AT3G51680
	AT3G52060
	AT3G52460
	AT3G52560
	AT3G53000
	AT3G53600
	AT3G53670
	AT3G54590
	AT3G54860
	AT3G55150
	AT3G55260
	AT3G55320
	AT3G55940
	AT3G56930
	AT3G57450
	AT3G58000
	AT3G58620
	AT3G59340
	AT3G59370
	AT3G59950
	AT3G60280
	AT3G60980
	AT3G61260
	AT3G61410
	AT3G61760
	AT3G62780
	AT3G63080
	AT3G63120
	AT4G00130
	AT4G00300
	AT4G00330
	AT4G00720
	AT4G01575
	AT4G02540
	AT4G03110
	AT4G03440
	AT4G03500
	AT4G04900
	AT4G04910
	AT4G05330
	AT4G08400
	AT4G08410
	AT4G08620
	AT4G08930
	AT4G09100
	AT4G09720
	AT4G10360
	AT4G10550
	AT4G10770
	AT4G10810
	AT4G11190
	AT4G11220
	AT4G11230
	AT4G11600
	AT4G13020
	AT4G13130
	AT4G13440
	AT4G14310
	AT4G15480
	AT4G15740
	AT4G16985
	AT4G17350
	AT4G18430
	AT4G18800
	AT4G19200
	AT4G19960
	AT4G20450
	AT4G21980
	AT4G22080
	AT4G22460
	AT4G23070
	AT4G23710
	AT4G23730
	AT4G24200
	AT4G25090
	AT4G25110
	AT4G25830
	AT4G25870
	AT4G26010
	AT4G26510
	AT4G26650
	AT4G26690
	AT4G26710
	AT4G26750
	AT4G26850
	AT4G26910
	AT4G27350
	AT4G27780
	AT4G28370
	AT4G28550
	AT4G28770
	AT4G30160
	AT4G30320
	AT4G30640
	AT4G30670
	AT4G30993
	AT4G32660
	AT4G33020
	AT4G33530
	AT4G33650
	AT4G34390
	AT4G34490
	AT4G35320
	AT4G35500
	AT4G35790
	AT4G35860
	AT4G35950
	AT4G36030
	AT4G37880
	AT4G38390
	AT4G38950
	AT4G39070
	AT4G39270
	AT4G39890
	AT4G39990
	AT4G40010
	AT5G01060
	AT5G01220
	AT5G01280
	AT5G01450
	AT5G01460
	AT5G02350
	AT5G02420
	AT5G03640
	AT5G04730
	AT5G06300
	AT5G06560
	AT5G06630
	AT5G06800
	AT5G06970
	AT5G07780
	AT5G08160
	AT5G09400
	AT5G10260
	AT5G10650
	AT5G11110
	AT5G12290
	AT5G12430
	AT5G12880
	AT5G14120
	AT5G14720
	AT5G15180
	AT5G15600
	AT5G15740
	AT5G18270
	AT5G19560
	AT5G19790
	AT5G19820
	AT5G20250
	AT5G21170
	AT5G23730
	AT5G23750
	AT5G24120
	AT5G24313
	AT5G24570
	AT5G24810
	AT5G26070
	AT5G26080
	AT5G26734
	AT5G28630
	AT5G32440
	AT5G35200
	AT5G35700
	AT5G36260
	AT5G36270
	AT5G40230
	AT5G40950
	AT5G42840
	AT5G43230
	AT5G43760
	AT5G44020
	AT5G44130
	AT5G44610
	AT5G45370
	AT5G45650
	AT5G45840
	AT5G46040
	AT5G46860
	AT5G46900
	AT5G47180
	AT5G48780
	AT5G48850
	AT5G49770
	AT5G49870
	AT5G50020
	AT5G50450
	AT5G50565
	AT5G51060
	AT5G51310
	AT5G51570
	AT5G52510
	AT5G53250
	AT5G53485
	AT5G54050
	AT5G54670
	AT5G54790
	AT5G54850
	AT5G55400
	AT5G55770
	AT5G56160
	AT5G56170
	AT5G56230
	AT5G56950
	AT5G57000
	AT5G57110
	AT5G57490
	AT5G57830
	AT5G58750
	AT5G58940
	AT5G59650
	AT5G59930
	AT5G60860
	AT5G61260
	AT5G61980
	AT5G62500
	AT5G62860
	AT5G63220
	AT5G63510
	AT5G63990
	AT5G64850
	AT5G65040
	AT5G66250

## Sheet: 208 vs. Deal et al.
Table S10D. Overlap in Gene Lists Identified in This Study and Deal et al.
This Study	Deal et al. (b)	In common (c)
AT1G01380	AT1G01453	AT1G01750
AT1G03550	AT1G01530	AT1G04700
AT1G05630	AT1G01580	AT1G09170
AT1G06550	AT1G01780	AT1G12040
AT1G07795	AT1G02340	AT1G12560
AT1G10550	AT1G02660	AT1G12950
AT1G14685	AT1G02790	AT1G16440
AT1G15040	AT1G02860	AT1G30850
AT1G15880	AT1G03610	AT1G30870
AT1G16260	AT1G03650	AT1G33700
AT1G16360	AT1G03660	AT1G34510
AT1G18250	AT1G03790	AT1G48640
AT1G18940	AT1G04160	AT1G48930
AT1G22500	AT1G04270	AT1G50890
AT1G22570	AT1G04610	AT1G52660
AT1G25450	AT1G05240	AT1G53680
AT1G25460	AT1G05250	AT1G54970
AT1G26770	AT1G05260	AT1G62980
AT1G27740	AT1G05340	AT1G65180
AT1G27950	AT1G06320	AT1G69240
AT1G29050	AT1G07210	AT1G70460
AT1G30990	AT1G07500	AT1G71530
AT1G32870	AT1G07770	AT1G73860
AT1G34330	AT1G07860	AT1G79840
AT1G34760	AT1G07880	AT1G79860
AT1G35330	AT1G08050	AT2G01090
AT1G35670	AT1G08310	AT2G03720
AT1G52400	AT1G08340	AT2G04680
AT1G55020	AT1G09220	AT2G05160
AT1G63450	AT1G09590	AT2G17590
AT1G63930	AT1G09690	AT2G20520
AT1G65310	AT1G09740	AT2G24260
AT1G66460	AT1G09932	AT2G37670
AT1G66470	AT1G10020	AT2G41970
AT1G69930	AT1G10120	AT3G07070
AT1G72970	AT1G11160	AT3G10710
AT1G74100	AT1G11190	AT3G12540
AT1G79320	AT1G11580	AT3G13782
AT2G01540	AT1G11684	AT3G49960
AT2G02630	AT1G12150	AT3G54580
AT2G18450	AT1G12370	AT3G54870
AT2G18690	AT1G12411	AT3G60330
AT2G21850	AT1G12880	AT3G62680
AT2G22560	AT1G13040	AT4G00680
AT2G24180	AT1G13110	AT4G02270
AT2G26870	AT1G13930	AT4G02390
AT2G28440	AT1G14320	AT4G07960
AT2G29740	AT1G14420	AT4G13390
AT2G32280	AT1G14730	AT4G18640
AT2G34910	AT1G15100	AT4G24580
AT2G35585	AT1G15270	AT4G25160
AT2G37260	AT1G15380	AT4G25220
AT2G37440	AT1G15930	AT4G25790
AT2G39690	AT1G16420	AT4G25820
AT2G40010	AT1G16445	AT4G27290
AT2G41380	AT1G17540	AT4G28850
AT2G42060	AT1G18080	AT4G29180
AT2G45220	AT1G18410	AT4G29800
AT2G45750	AT1G18470	AT4G30560
AT2G45890	AT1G18540	AT4G31250
AT2G46860	AT1G18720	AT4G33730
AT2G47540	AT1G18880	AT4G34580
AT2G48080	AT1G19230	AT4G34590
AT3G01930	AT1G19330	AT4G40090
AT3G03520	AT1G19500	AT5G01610
AT3G04940	AT1G19850	AT5G04960
AT3G05170	AT1G20180	AT5G05500
AT3G07880	AT1G20430	AT5G06640
AT3G15760	AT1G20620	AT5G07080
AT3G16800	AT1G20850	AT5G16900
AT3G19320	AT1G21070	AT5G19800
AT3G23190	AT1G21090	AT5G22410
AT3G26744	AT1G21360	AT5G23030
AT3G28910	AT1G21790	AT5G24140
AT3G29410	AT1G22530	AT5G24310
AT3G46760	AT1G23290	AT5G35190
AT3G47340	AT1G23540	AT5G40860
AT3G49220	AT1G23650	AT5G49270
AT3G54040	AT1G23720	AT5G57530
AT3G54140	AT1G24620	AT5G57540
AT3G54400	AT1G25240	AT5G58010
AT3G56000	AT1G26360	AT5G61350
AT3G61820	AT1G26850	AT5G61550
AT4G00480	AT1G26970	AT5G61650
AT4G03330	AT1G27200	AT5G62310
AT4G09990	AT1G27400	AT5G65090
AT4G12330	AT1G28290	AT5G65160
AT4G14610	AT1G29230	AT5G67400
AT4G14980	AT1G29520
AT4G15390	AT1G29600
AT4G16190	AT1G29610
AT4G16350	AT1G29760
AT4G17215	AT1G29800
AT4G17970	AT1G30360
AT4G19680	AT1G30640
AT4G20480	AT1G30800
AT4G22280	AT1G30840
AT4G22640	AT1G31020
AT4G26320	AT1G31050
AT4G26770	AT1G31060
AT4G32460	AT1G31750
AT5G05400	AT1G31950
AT5G10520	AT1G32090
AT5G11020	AT1G32920
AT5G13150	AT1G32940
AT5G13990	AT1G32950
AT5G15890	AT1G32960
AT5G15950	AT1G33350
AT5G16030	AT1G33870
AT5G40510	AT1G34490
AT5G40960	AT1G34520
AT5G45800	AT1G35490
AT5G46250	AT1G35680
AT5G46670	AT1G35710
AT5G47550	AT1G43160
AT5G49080	AT1G43170
AT5G53200	AT1G43580
AT5G54840	AT1G43790
AT5G63590	AT1G44050
AT5G66590	AT1G44130
	AT1G44800
	AT1G44941
	AT1G45145
	AT1G45545
	AT1G48260
	AT1G48270
	AT1G50930
	AT1G51405
	AT1G51580
	AT1G51880
	AT1G52300
	AT1G52590
	AT1G53035
	AT1G53340
	AT1G53560
	AT1G53625
	AT1G53670
	AT1G54290
	AT1G54530
	AT1G54575
	AT1G54740
	AT1G54940
	AT1G55000
	AT1G55240
	AT1G55560
	AT1G55690
	AT1G55915
	AT1G55960
	AT1G56045
	AT1G56300
	AT1G57570
	AT1G57860
	AT1G57990
	AT1G58265
	AT1G58684
	AT1G58983
	AT1G59218
	AT1G59359
	AT1G59840
	AT1G59850
	AT1G59860
	AT1G60050
	AT1G60390
	AT1G60810
	AT1G61080
	AT1G61353
	AT1G61563
	AT1G61566
	AT1G61950
	AT1G62320
	AT1G62440
	AT1G62750
	AT1G62886
	AT1G62978
	AT1G63600
	AT1G63660
	AT1G64480
	AT1G65590
	AT1G65610
	AT1G66240
	AT1G66730
	AT1G66800
	AT1G67070
	AT1G67700
	AT1G67785
	AT1G67870
	AT1G68230
	AT1G68330
	AT1G68450
	AT1G68820
	AT1G69260
	AT1G69620
	AT1G70140
	AT1G70360
	AT1G70450
	AT1G70470
	AT1G70600
	AT1G70710
	AT1G71260
	AT1G72430
	AT1G72720
	AT1G73000
	AT1G73120
	AT1G73370
	AT1G73530
	AT1G73590
	AT1G73680
	AT1G73740
	AT1G73750
	AT1G73760
	AT1G73770
	AT1G74050
	AT1G74370
	AT1G74929
	AT1G75000
	AT1G75160
	AT1G75260
	AT1G75350
	AT1G75500
	AT1G75750
	AT1G76220
	AT1G76240
	AT1G76640
	AT1G76780
	AT1G77000
	AT1G77690
	AT1G77765
	AT1G77770
	AT1G77940
	AT1G78070
	AT1G78720
	AT1G79110
	AT1G79250
	AT1G79330
	AT1G79520
	AT1G79910
	AT1G80630
	AT2G01250
	AT2G01460
	AT2G01464
	AT2G02100
	AT2G02130
	AT2G02230
	AT2G02300
	AT2G02680
	AT2G02840
	AT2G04063
	AT2G04390
	AT2G04520
	AT2G05220
	AT2G05440
	AT2G05510
	AT2G05720
	AT2G05920
	AT2G07671
	AT2G07675
	AT2G07679
	AT2G07681
	AT2G07687
	AT2G07689
	AT2G07698
	AT2G07702
	AT2G07705
	AT2G07707
	AT2G07708
	AT2G07718
	AT2G07722
	AT2G07724
	AT2G07725
	AT2G07727
	AT2G07734
	AT2G07741
	AT2G07751
	AT2G07787
	AT2G07815
	AT2G07835
	AT2G09990
	AT2G11270
	AT2G11570
	AT2G12400
	AT2G14095
	AT2G14760
	AT2G14820
	AT2G15830
	AT2G16016
	AT2G16510
	AT2G16530
	AT2G16600
	AT2G16835
	AT2G16890
	AT2G17360
	AT2G17710
	AT2G18020
	AT2G18700
	AT2G19160
	AT2G19400
	AT2G19410
	AT2G19450
	AT2G19660
	AT2G19680
	AT2G19730
	AT2G19750
	AT2G19880
	AT2G21030
	AT2G21050
	AT2G21185
	AT2G21300
	AT2G21580
	AT2G21620
	AT2G21880
	AT2G22055
	AT2G22170
	AT2G22420
	AT2G22470
	AT2G23100
	AT2G23790
	AT2G23930
	AT2G24692
	AT2G24980
	AT2G25060
	AT2G25090
	AT2G25290
	AT2G25460
	AT2G25625
	AT2G26370
	AT2G26410
	AT2G26420
	AT2G26560
	AT2G26670
	AT2G26695
	AT2G27430
	AT2G27530
	AT2G28050
	AT2G28160
	AT2G28315
	AT2G28430
	AT2G28740
	AT2G28790
	AT2G29020
	AT2G29450
	AT2G29452
	AT2G29570
	AT2G29620
	AT2G30340
	AT2G31220
	AT2G31260
	AT2G31480
	AT2G31560
	AT2G32060
	AT2G32510
	AT2G32610
	AT2G33006
	AT2G33370
	AT2G33790
	AT2G34170
	AT2G34790
	AT2G34925
	AT2G35160
	AT2G35730
	AT2G35890
	AT2G35900
	AT2G36620
	AT2G36695
	AT2G36830
	AT2G37150
	AT2G37190
	AT2G37370
	AT2G37410
	AT2G37600
	AT2G37630
	AT2G37700
	AT2G38500
	AT2G38790
	AT2G39110
	AT2G39180
	AT2G39390
	AT2G39460
	AT2G39510
	AT2G40080
	AT2G40205
	AT2G40470
	AT2G40765
	AT2G41210
	AT2G41905
	AT2G42560
	AT2G42680
	AT2G42900
	AT2G43230
	AT2G43510
	AT2G43610
	AT2G43880
	AT2G44100
	AT2G44110
	AT2G44450
	AT2G45050
	AT2G45470
	AT2G46567
	AT2G47270
	AT2G47890
	AT2G48040
	AT3G01516
	AT3G01810
	AT3G01950
	AT3G02140
	AT3G02170
	AT3G02220
	AT3G03070
	AT3G03290
	AT3G03700
	AT3G03890
	AT3G04400
	AT3G04440
	AT3G04630
	AT3G05150
	AT3G05490
	AT3G05500
	AT3G05580
	AT3G05590
	AT3G06210
	AT3G06360
	AT3G06700
	AT3G06840
	AT3G06868
	AT3G06870
	AT3G06890
	AT3G07005
	AT3G08610
	AT3G08770
	AT3G09240
	AT3G09280
	AT3G09500
	AT3G09925
	AT3G10720
	AT3G10740
	AT3G10860
	AT3G11120
	AT3G11385
	AT3G11510
	AT3G11940
	AT3G12220
	AT3G12640
	AT3G12700
	AT3G12710
	AT3G12820
	AT3G12870
	AT3G12900
	AT3G13120
	AT3G13480
	AT3G13520
	AT3G14310
	AT3G14340
	AT3G14350
	AT3G14370
	AT3G14395
	AT3G14770
	AT3G14981
	AT3G15111
	AT3G15200
	AT3G15356
	AT3G15580
	AT3G15700
	AT3G16560
	AT3G16640
	AT3G17580
	AT3G17998
	AT3G18000
	AT3G18360
	AT3G18740
	AT3G19990
	AT3G20460
	AT3G20570
	AT3G20860
	AT3G21180
	AT3G21500
	AT3G21560
	AT3G21680
	AT3G23470
	AT3G23870
	AT3G23920
	AT3G24110
	AT3G24660
	AT3G26690
	AT3G27360
	AT3G27416
	AT3G28210
	AT3G28550
	AT3G28720
	AT3G29090
	AT3G29300
	AT3G29575
	AT3G29810
	AT3G30222
	AT3G30845
	AT3G32036
	AT3G43220
	AT3G43722
	AT3G43930
	AT3G43960
	AT3G44784
	AT3G45010
	AT3G45160
	AT3G46086
	AT3G46270
	AT3G46280
	AT3G46320
	AT3G46930
	AT3G47040
	AT3G47740
	AT3G48260
	AT3G48298
	AT3G48340
	AT3G48344
	AT3G48346
	AT3G48520
	AT3G49130
	AT3G49550
	AT3G50030
	AT3G50640
	AT3G50685
	AT3G50970
	AT3G51090
	AT3G51240
	AT3G51250
	AT3G51325
	AT3G51380
	AT3G51540
	AT3G51630
	AT3G51632
	AT3G51720
	AT3G51730
	AT3G51740
	AT3G52820
	AT3G53020
	AT3G53150
	AT3G53190
	AT3G53350
	AT3G53430
	AT3G53560
	AT3G53820
	AT3G53890
	AT3G53990
	AT3G54590
	AT3G55430
	AT3G56020
	AT3G56240
	AT3G56891
	AT3G57520
	AT3G58120
	AT3G58720
	AT3G58750
	AT3G59350
	AT3G59680
	AT3G60130
	AT3G60140
	AT3G60220
	AT3G60280
	AT3G60530
	AT3G61260
	AT3G61280
	AT3G61300
	AT3G61930
	AT3G62250
	AT3G62510
	AT3G63130
	AT3G63380
	AT4G00130
	AT4G00210
	AT4G00440
	AT4G00690
	AT4G00730
	AT4G01110
	AT4G02489
	AT4G03156
	AT4G03292
	AT4G04450
	AT4G04460
	AT4G04990
	AT4G08400
	AT4G08410
	AT4G09320
	AT4G09465
	AT4G10115
	AT4G10370
	AT4G10480
	AT4G11150
	AT4G11230
	AT4G11320
	AT4G11580
	AT4G11610
	AT4G12390
	AT4G12690
	AT4G13250
	AT4G13570
	AT4G14280
	AT4G14320
	AT4G14750
	AT4G14780
	AT4G14860
	AT4G15230
	AT4G15233
	AT4G15290
	AT4G15563
	AT4G16146
	AT4G16240
	AT4G16450
	AT4G16500
	AT4G16515
	AT4G16620
	AT4G16720
	AT4G17550
	AT4G17680
	AT4G18130
	AT4G18425
	AT4G18450
	AT4G18550
	AT4G18940
	AT4G19030
	AT4G19370
	AT4G19640
	AT4G19690
	AT4G20160
	AT4G20270
	AT4G20390
	AT4G21120
	AT4G21192
	AT4G21720
	AT4G21960
	AT4G22080
	AT4G22090
	AT4G22666
	AT4G22780
	AT4G22920
	AT4G24026
	AT4G24170
	AT4G24570
	AT4G24960
	AT4G25100
	AT4G25190
	AT4G25250
	AT4G25810
	AT4G25890
	AT4G26010
	AT4G26230
	AT4G26680
	AT4G26690
	AT4G27090
	AT4G27350
	AT4G27657
	AT4G27660
	AT4G28100
	AT4G28150
	AT4G28250
	AT4G28405
	AT4G28530
	AT4G28550
	AT4G28740
	AT4G28940
	AT4G29020
	AT4G29140
	AT4G29230
	AT4G29390
	AT4G29410
	AT4G29740
	AT4G29850
	AT4G30380
	AT4G30670
	AT4G30790
	AT4G30980
	AT4G31000
	AT4G31240
	AT4G31310
	AT4G31360
	AT4G31730
	AT4G31985
	AT4G32070
	AT4G32450
	AT4G32670
	AT4G33250
	AT4G33420
	AT4G33880
	AT4G33980
	AT4G34272
	AT4G34320
	AT4G34480
	AT4G34588
	AT4G34720
	AT4G34870
	AT4G35490
	AT4G35985
	AT4G36515
	AT4G36520
	AT4G37030
	AT4G37050
	AT4G37150
	AT4G37590
	AT4G37650
	AT4G38060
	AT4G38080
	AT4G38100
	AT4G38390
	AT4G38401
	AT4G38420
	AT4G38495
	AT4G38660
	AT4G38840
	AT4G38950
	AT4G39200
	AT4G39730
	AT4G39890
	AT4G40010
	AT5G01050
	AT5G01280
	AT5G01350
	AT5G01480
	AT5G01510
	AT5G01520
	AT5G01530
	AT5G01734
	AT5G01870
	AT5G02000
	AT5G02350
	AT5G02380
	AT5G02390
	AT5G02770
	AT5G03500
	AT5G03640
	AT5G03850
	AT5G04000
	AT5G04040
	AT5G04200
	AT5G04790
	AT5G04800
	AT5G04840
	AT5G04970
	AT5G05410
	AT5G05420
	AT5G05490
	AT5G05830
	AT5G05840
	AT5G06630
	AT5G06760
	AT5G06800
	AT5G06990
	AT5G07030
	AT5G07280
	AT5G07780
	AT5G08040
	AT5G08050
	AT5G08480
	AT5G08640
	AT5G09220
	AT5G09310
	AT5G09510
	AT5G10336
	AT5G10360
	AT5G10400
	AT5G11100
	AT5G11110
	AT5G11740
	AT5G11790
	AT5G12140
	AT5G13210
	AT5G13250
	AT5G13260
	AT5G13710
	AT5G13850
	AT5G13910
	AT5G14011
	AT5G14020
	AT5G14090
	AT5G14330
	AT5G14380
	AT5G14420
	AT5G14570
	AT5G14650
	AT5G14920
	AT5G15290
	AT5G15320
	AT5G15350
	AT5G15580
	AT5G15600
	AT5G15740
	AT5G15870
	AT5G15970
	AT5G16120
	AT5G16130
	AT5G16250
	AT5G16360
	AT5G16980
	AT5G17390
	AT5G17590
	AT5G17650
	AT5G17820
	AT5G17850
	AT5G17870
	AT5G18150
	AT5G18350
	AT5G18380
	AT5G18630
	AT5G18636
	AT5G18800
	AT5G18910
	AT5G18970
	AT5G18980
	AT5G19100
	AT5G19200
	AT5G19340
	AT5G19530
	AT5G19560
	AT5G19570
	AT5G19590
	AT5G19790
	AT5G19810
	AT5G20290
	AT5G20520
	AT5G21170
	AT5G22800
	AT5G22880
	AT5G23035
	AT5G23040
	AT5G23390
	AT5G23920
	AT5G23950
	AT5G23980
	AT5G23990
	AT5G24030
	AT5G24270
	AT5G24510
	AT5G24810
	AT5G24879
	AT5G24880
	AT5G24940
	AT5G25200
	AT5G25580
	AT5G25810
	AT5G25920
	AT5G26080
	AT5G26230
	AT5G26270
	AT5G26650
	AT5G27541
	AT5G27700
	AT5G27770
	AT5G28500
	AT5G28630
	AT5G34850
	AT5G35530
	AT5G35631
	AT5G35680
	AT5G36140
	AT5G36150
	AT5G37260
	AT5G37500
	AT5G37770
	AT5G37780
	AT5G37900
	AT5G38610
	AT5G38650
	AT5G38700
	AT5G38850
	AT5G39380
	AT5G40690
	AT5G40730
	AT5G40847
	AT5G40970
	AT5G41080
	AT5G41730
	AT5G41740
	AT5G42140
	AT5G42210
	AT5G42290
	AT5G42510
	AT5G42570
	AT5G42591
	AT5G42980
	AT5G43150
	AT5G43180
	AT5G43230
	AT5G43260
	AT5G43570
	AT5G43590
	AT5G44020
	AT5G44110
	AT5G45440
	AT5G45469
	AT5G45880
	AT5G46060
	AT5G46090
	AT5G46100
	AT5G46290
	AT5G46295
	AT5G46417
	AT5G46420
	AT5G47120
	AT5G47450
	AT5G47700
	AT5G47740
	AT5G47890
	AT5G47930
	AT5G48360
	AT5G48760
	AT5G48870
	AT5G49100
	AT5G49440
	AT5G49520
	AT5G49690
	AT5G49700
	AT5G49890
	AT5G49900
	AT5G50110
	AT5G50260
	AT5G50280
	AT5G50450
	AT5G50530
	AT5G50640
	AT5G51040
	AT5G51060
	AT5G51110
	AT5G51270
	AT5G51380
	AT5G52010
	AT5G52310
	AT5G54020
	AT5G54030
	AT5G54040
	AT5G54050
	AT5G54280
	AT5G54570
	AT5G54670
	AT5G54760
	AT5G54930
	AT5G55400
	AT5G55680
	AT5G56710
	AT5G56750
	AT5G57080
	AT5G57110
	AT5G57200
	AT5G57290
	AT5G57535
	AT5G57625
	AT5G57685
	AT5G58005
	AT5G58160
	AT5G58290
	AT5G58320
	AT5G58420
	AT5G58750
	AT5G58920
	AT5G59320
	AT5G59390
	AT5G59690
	AT5G59720
	AT5G59850
	AT5G59870
	AT5G59910
	AT5G61130
	AT5G61170
	AT5G61260
	AT5G62100
	AT5G62300
	AT5G62460
	AT5G62500
	AT5G63270
	AT5G63310
	AT5G63990
	AT5G64140
	AT5G64310
	AT5G64630
	AT5G65040
	AT5G65165
	AT5G65270
	AT5G65930
	AT5G65990
	AT5G67630

## Sheet: 208 vs. Brady et al.
Table S10E. Overlap in Gene Lists Identified in This Study and Brady et al.
This Study	Brady et al. (b)	In common (c)
AT1G01380	AT1G02390	AT1G01750
AT1G03550	AT1G02430	AT1G07795
AT1G04700	AT1G04360	AT1G09170
AT1G05630	AT1G05205	AT1G12560
AT1G06550	AT1G05660	AT1G15040
AT1G10550	AT1G06840	AT1G18940
AT1G12040	AT1G11160	AT1G22500
AT1G12950	AT1G11540	AT1G22570
AT1G14685	AT1G13750	AT1G27740
AT1G15880	AT1G13950	AT1G30850
AT1G16260	AT1G14220	AT1G35330
AT1G16360	AT1G15490	AT1G35670
AT1G16440	AT1G15580	AT1G48640
AT1G18250	AT1G15710	AT1G48930
AT1G25450	AT1G18150	AT1G50890
AT1G25460	AT1G18620	AT1G52660
AT1G26770	AT1G18860	AT1G53680
AT1G27950	AT1G18970	AT1G54970
AT1G29050	AT1G18980	AT1G62980
AT1G30870	AT1G21370	AT1G63450
AT1G30990	AT1G26900	AT1G63930
AT1G32870	AT1G28290	AT1G65180
AT1G33700	AT1G29020	AT1G66470
AT1G34330	AT1G29180	AT1G69240
AT1G34510	AT1G29280	AT1G70460
AT1G34760	AT1G29395	AT1G71530
AT1G52400	AT1G30640	AT1G73860
AT1G55020	AT1G30720	AT1G79320
AT1G65310	AT1G31950	AT1G79840
AT1G66460	AT1G32260	AT1G79860
AT1G69930	AT1G33030	AT2G02630
AT1G72970	AT1G33090	AT2G04680
AT1G74100	AT1G33610	AT2G05160
AT2G01090	AT1G38065	AT2G17590
AT2G01540	AT1G44050	AT2G21850
AT2G03720	AT1G44090	AT2G29740
AT2G18450	AT1G49030	AT2G34910
AT2G18690	AT1G51420	AT2G37670
AT2G20520	AT1G51790	AT2G39690
AT2G22560	AT1G51800	AT2G41970
AT2G24180	AT1G51850	AT2G45220
AT2G24260	AT1G51860	AT2G45750
AT2G26870	AT1G52240	AT2G47540
AT2G28440	AT1G53340	AT3G07070
AT2G32280	AT1G53390	AT3G10710
AT2G35585	AT1G53830	AT3G12540
AT2G37260	AT1G53920	AT3G13782
AT2G37440	AT1G54450	AT3G23190
AT2G40010	AT1G54890	AT3G28910
AT2G41380	AT1G55390	AT3G46760
AT2G42060	AT1G61840	AT3G49960
AT2G45890	AT1G63940	AT3G54870
AT2G46860	AT1G64850	AT3G56000
AT2G48080	AT1G65520	AT3G60330
AT3G01930	AT1G66440	AT4G00480
AT3G03520	AT1G66450	AT4G00680
AT3G04940	AT1G67940	AT4G02390
AT3G05170	AT1G68100	AT4G03330
AT3G07880	AT1G68150	AT4G07960
AT3G15760	AT1G68560	AT4G14610
AT3G16800	AT1G69780	AT4G16350
AT3G19320	AT1G69810	AT4G19680
AT3G26744	AT1G70770	AT4G24580
AT3G29410	AT1G71780	AT4G25160
AT3G47340	AT1G72120	AT4G26770
AT3G49220	AT1G72140	AT4G27290
AT3G54040	AT1G72860	AT4G29180
AT3G54140	AT1G72870	AT4G29800
AT3G54400	AT1G73250	AT4G30560
AT3G54580	AT1G73280	AT4G31250
AT3G61820	AT1G74210	AT4G40090
AT3G62680	AT1G74280	AT5G04960
AT4G02270	AT1G74680	AT5G05400
AT4G09990	AT1G77810	AT5G05500
AT4G12330	AT1G78000	AT5G13150
AT4G13390	AT1G79450	AT5G13990
AT4G14980	AT1G79670	AT5G15890
AT4G15390	AT1G80900	AT5G16900
AT4G16190	AT1G80910	AT5G22410
AT4G17215	AT2G01880	AT5G23030
AT4G17970	AT2G02480	AT5G24140
AT4G18640	AT2G02620	AT5G24310
AT4G20480	AT2G02680	AT5G40510
AT4G22280	AT2G02990	AT5G40860
AT4G22640	AT2G03220	AT5G49270
AT4G25220	AT2G04160	AT5G53200
AT4G25790	AT2G04430	AT5G57540
AT4G25820	AT2G05260	AT5G58010
AT4G26320	AT2G15390	AT5G61350
AT4G28850	AT2G17080	AT5G61550
AT4G32460	AT2G17130	AT5G62310
AT4G33730	AT2G17330	AT5G65090
AT4G34580	AT2G18650	AT5G65160
AT4G34590	AT2G18980	AT5G67400
AT5G01610	AT2G19060
AT5G06640	AT2G19800
AT5G07080	AT2G21020
AT5G10520	AT2G21520
AT5G11020	AT2G23960
AT5G15950	AT2G24980
AT5G16030	AT2G26420
AT5G19800	AT2G26480
AT5G35190	AT2G27660
AT5G40960	AT2G28380
AT5G45800	AT2G28690
AT5G46250	AT2G28710
AT5G46670	AT2G28960
AT5G47550	AT2G29730
AT5G49080	AT2G30340
AT5G54840	AT2G31020
AT5G57530	AT2G31680
AT5G61650	AT2G32270
AT5G63590	AT2G33710
AT5G66590	AT2G33790
	AT2G34180
	AT2G34830
	AT2G34840
	AT2G34940
	AT2G35910
	AT2G36050
	AT2G37640
	AT2G37980
	AT2G38500
	AT2G38870
	AT2G39110
	AT2G39180
	AT2G39380
	AT2G39410
	AT2G39450
	AT2G39530
	AT2G39550
	AT2G40750
	AT2G41780
	AT2G41810
	AT2G43350
	AT2G43510
	AT2G43820
	AT2G44110
	AT2G44210
	AT2G44370
	AT2G44380
	AT2G45050
	AT2G46170
	AT2G46740
	AT2G46750
	AT2G47490
	AT2G47550
	AT2G47830
	AT3G01720
	AT3G01730
	AT3G01900
	AT3G01980
	AT3G02240
	AT3G03000
	AT3G03290
	AT3G05980
	AT3G06040
	AT3G06470
	AT3G06990
	AT3G07000
	AT3G07690
	AT3G07900
	AT3G09000
	AT3G09280
	AT3G09330
	AT3G09410
	AT3G09710
	AT3G09810
	AT3G10470
	AT3G10660
	AT3G11320
	AT3G11420
	AT3G12040
	AT3G13050
	AT3G13700
	AT3G13845
	AT3G14470
	AT3G15370
	AT3G15670
	AT3G15940
	AT3G16990
	AT3G17780
	AT3G18215
	AT3G19390
	AT3G20410
	AT3G20600
	AT3G20720
	AT3G21180
	AT3G21340
	AT3G22570
	AT3G23560
	AT3G24290
	AT3G24670
	AT3G27470
	AT3G27950
	AT3G29400
	AT3G43720
	AT3G43960
	AT3G45530
	AT3G46270
	AT3G46280
	AT3G46490
	AT3G47050
	AT3G47380
	AT3G48570
	AT3G49120
	AT3G49210
	AT3G49370
	AT3G50110
	AT3G50120
	AT3G50130
	AT3G50140
	AT3G50150
	AT3G50660
	AT3G51330
	AT3G51410
	AT3G51600
	AT3G51970
	AT3G52460
	AT3G53150
	AT3G53180
	AT3G53370
	AT3G53650
	AT3G54030
	AT3G54420
	AT3G54590
	AT3G55150
	AT3G56840
	AT3G57330
	AT3G57360
	AT3G57630
	AT3G59220
	AT3G59700
	AT3G59830
	AT3G59850
	AT3G60220
	AT3G60440
	AT3G60540
	AT3G60860
	AT3G61300
	AT3G61390
	AT3G61410
	AT3G61760
	AT3G61810
	AT3G62280
	AT3G62630
	AT3G63480
	AT4G00240
	AT4G00360
	AT4G00400
	AT4G00460
	AT4G00730
	AT4G01040
	AT4G01480
	AT4G01630
	AT4G01700
	AT4G01920
	AT4G01950
	AT4G02330
	AT4G03490
	AT4G03560
	AT4G04760
	AT4G04930
	AT4G05330
	AT4G09100
	AT4G09500
	AT4G11050
	AT4G11530
	AT4G11550
	AT4G12010
	AT4G13130
	AT4G13440
	AT4G14390
	AT4G14550
	AT4G14560
	AT4G14780
	AT4G15400
	AT4G15500
	AT4G16210
	AT4G16600
	AT4G16840
	AT4G16920
	AT4G17570
	AT4G18430
	AT4G18460
	AT4G18630
	AT4G19185
	AT4G20000
	AT4G20460
	AT4G21230
	AT4G21720
	AT4G22070
	AT4G22930
	AT4G24170
	AT4G25070
	AT4G25350
	AT4G26470
	AT4G26910
	AT4G27080
	AT4G27270
	AT4G27480
	AT4G27500
	AT4G27780
	AT4G28540
	AT4G28710
	AT4G30640
	AT4G30650
	AT4G31470
	AT4G32650
	AT4G34880
	AT4G35380
	AT4G35600
	AT4G35770
	AT4G36250
	AT4G36790
	AT4G36880
	AT4G37340
	AT4G37390
	AT4G37640
	AT4G38830
	AT4G39160
	AT4G39270
	AT5G01280
	AT5G01320
	AT5G01490
	AT5G02100
	AT5G02350
	AT5G03290
	AT5G04820
	AT5G04920
	AT5G05700
	AT5G06270
	AT5G06630
	AT5G07450
	AT5G08170
	AT5G10870
	AT5G10950
	AT5G11600
	AT5G12880
	AT5G13070
	AT5G13500
	AT5G13870
	AT5G13890
	AT5G14150
	AT5G14750
	AT5G15130
	AT5G16910
	AT5G17820
	AT5G20050
	AT5G20550
	AT5G20660
	AT5G21050
	AT5G22555
	AT5G24090
	AT5G24230
	AT5G24260
	AT5G24290
	AT5G24880
	AT5G25050
	AT5G25440
	AT5G25820
	AT5G25880
	AT5G26010
	AT5G26270
	AT5G27100
	AT5G34930
	AT5G35360
	AT5G38940
	AT5G40210
	AT5G40230
	AT5G40330
	AT5G40590
	AT5G41070
	AT5G41280
	AT5G41610
	AT5G41800
	AT5G42840
	AT5G43030
	AT5G43350
	AT5G43520
	AT5G44260
	AT5G44460
	AT5G44480
	AT5G44510
	AT5G44820
	AT5G44900
	AT5G45000
	AT5G45370
	AT5G45500
	AT5G46040
	AT5G46230
	AT5G46350
	AT5G46520
	AT5G47950
	AT5G48175
	AT5G48430
	AT5G49680
	AT5G49870
	AT5G51060
	AT5G51160
	AT5G51270
	AT5G51490
	AT5G51570
	AT5G51640
	AT5G54020
	AT5G54040
	AT5G54050
	AT5G54140
	AT5G54400
	AT5G54490
	AT5G54780
	AT5G55060
	AT5G55960
	AT5G56170
	AT5G56320
	AT5G56610
	AT5G57510
	AT5G57740
	AT5G58900
	AT5G58940
	AT5G59520
	AT5G59930
	AT5G59940
	AT5G60350
	AT5G60800
	AT5G60950
	AT5G61980
	AT5G62050
	AT5G63910
	AT5G65870
	AT5G65930
	AT5G66800
	AT5G67450
